# Supplementary material for: Early Taurine Administration Decreases the Levels of Receptor-Interacting Serine/Threonine Protein Kinase 1 in the Duchenne Mouse Model mdx
Source: Brain Sci. 2025 Oct 30;15(11):1175. doi: 10.3390/brainsci15111175 (PMC12649910; doi:10.3390/brainsci15111175)
Supplement: Supplementary file 1 [file brainsci-15-01175-s001.zip]

Archive with 1 entries (1 files):
- brainsci-3905823-supplementary.pdf
